# Supplementary material for: Ecological Risk, Input Flux, and Source of Heavy Metals in the Agricultural Plain of Hebei Province, China
Source: Int J Environ Res Public Health. 2022 Feb 17;19(4):2288. doi: 10.3390/ijerph19042288 (PMC8872327; doi:10.3390/ijerph19042288)
Supplement: Supplementary file 1 [file ijerph-19-02288-s001.zip]

Archive with 1 entries (1 files):
- ijerph-1562493-supplementary.pdf
